# Supplementary material for: What is the carbon footprint of reverse osmosis in water treatment plants? A systematic review protocol
Source: Environ Evid. 2023 Nov 14;12:23. doi: 10.1186/s13750-023-00316-z (PMC11378811; doi:10.1186/s13750-023-00316-z)
Supplement: Supplementary file 4 — Additional file 4: Data coding and extraction strategy [file 13750_2023_316_MOESM4_ESM.xlsx]

## Sheet: README
		README
	This file presents a list of data coding and extraction strategy
	The most importatnt coded is; DOI / ID of Study, First Author, Year, The Location of the Study, The Type of the Study (Pilot / case study, etc.),Type of Raw Water Source, Statistical Society, Purification Volume & Reverse Osmosis Capacity, Working Period, Fule Consumption & Fule Type, Carbon Dioxide Emissions Calculation Method, Emission Amounts

## Sheet: Data coding & extraction
DOI / ID	First Author	Year	The Location of the Study	The Type of the Study (Pilot / case study, etc.)	Type of Water Source	Statistical Society	Purification Volume & Reverse Osmosis Capacity	Working Period	Fule Consumption & Fule Type	Carbon Dioxide Emissions Calculation Method	Emission Amounts With RO	unit	Emission Amounts Without RO	unit
					Surface or Groundwater with drinking aim				Renewable Energies or Fossil Fuels
